# Supplementary material for: Ectopic Expression of Retrotransposon-Derived PEG11/RTL1 Contributes to the Callipyge Muscular Hypertrophy
Source: PLoS One. 2015 Oct 16;10(10):e0140594. doi: 10.1371/journal.pone.0140594 (PMC4608697; doi:10.1371/journal.pone.0140594)
Supplement: S1 Table — (XLSX) [file pone.0140594.s005.xlsx]

## Sheet: S1 Table
S1 Table. Sex-specific and pooled genotypic proportions and associated probabilities under the null hypothesis of Mendelian segregation.
Mating type	Sex	Number of each genotype					χ2
		++	+/TP	TP/TP	sum		genotype	sex ratio
							(1:2:1)	(1:1)
F1 cross	f	36	63	35	134		0.7817	0.1417
(+/Tp x +/Tp)	m	32	59	20	111		0.2191
	(sum)	68	122	55	245		0.5007
