# Supplementary material for: Ectopic Expression of Retrotransposon-Derived PEG11/RTL1 Contributes to the Callipyge Muscular Hypertrophy
Source: PLoS One. 2015 Oct 16;10(10):e0140594. doi: 10.1371/journal.pone.0140594 (PMC4608697; doi:10.1371/journal.pone.0140594)
Supplement: S2 Table — (XLSX) [file pone.0140594.s006.xlsx]

## Sheet: S2 Table
S2 Table. Transgene effect in the oPEG11 (line 126) F2 mice at 10 weeks of age.
		Effect of variable				Effect of genotype
		p-value				p-value (TukeyHSD)			% increase
	Phenotype	Sex	Genotype	Genotype (Šidák corrected)	LW	+/TP vs +/+	TP/TP vs +/+	TP/TP vs +/TP	+/TP vs +/+	TP/TP vs +/+	TP/TP vs +/TP
Model-1	LW	1.41282e-49	0.0308332	0.268886		0.0851178	0.0336076	0.73124	1.59004	2.18539	0.586035
	CW	4.52645e-48	0.000150281	0.0015018		0.00642777	7.42632e-05	0.185825	2.30482	3.70505	1.36868
	Leg	1.57169e-36	1.98823e-07	1.98823e-06		0.000261237	3.43705e-08	0.0243564	3.03569	5.20013	2.10068
	QC	9.98118e-60	2.7731e-06	2.77307e-05		0.00142643	1.36121e-06	0.0415064	3.04019	5.27644	2.17027
	TC	5.41857e-53	0.00252384	0.0249537		0.153979	0.00130887	0.0772691	1.65534	3.70731	2.01856
	Spleen	9.42197e-26	0.625928	0.999946		0.594787	0.833338	0.960219	1.52719	1.07074	-0.449586
	Liver	1.00763e-07	0.798989	1		0.885445	0.787451	0.955122	0.552286	0.910791	0.356536
	Kidney	1.49244e-95	0.0438386	0.361278		0.0351712	0.639813	0.375398	2.75077	1.17148	-1.53701
	Lung	0.798285	0.0409067	0.34142		0.0447383	0.866291	0.209002	5.13745	1.29698	-3.65281
	Heart	5.11667e-26	0.0621261	0.473444		0.162164	0.0612268	0.712802	2.082	3.03576	0.934313
Model-1 using phenotypic values relative to live weight	CW/LW	0.210625	0.00235234	0.0232759		0.0542229	0.0013479	0.214708	0.999293	1.76614	0.759261
	Leg/LW	1.39538e-07	7.57769e-06	7.57743e-05		0.00592537	2.03605e-06	0.0265831	1.57547	2.98911	1.39171
	QC/LW	1.49579e-10	0.000374733	0.00374101		0.0710687	0.000142876	0.0432466	1.4656	3.16088	1.67079
	TC/LW	8.08365e-05	0.0143174	0.134293		0.758792	0.014218	0.0386978	0.50067	2.33477	1.82497
	Spleen/LW	4.25318e-67	0.918189	1		0.920355	0.940475	0.99998	-0.49591	-0.504171	-0.00830192
	Liver/LW	2.27132e-17	0.286271	0.965697		0.248245	0.690713	0.820498	-1.3668	-0.826349	0.54794
	Kidney/LW	1.02398e-84	0.0138704	0.130359		0.321308	0.316428	0.00913081	1.1617	-1.34897	-2.48184
	Lung/LW	6.74649e-11	0.153104	0.810197		0.292726	0.967659	0.203868	3.00718	-0.57014	-3.47288
	Heart/LW	0.493771	0.711937	0.999996		0.796034	0.711545	0.963843	0.607274	0.865732	0.256898
Model-2 including live weight as a covariate	CW	0.00224595	0.00167047	0.0165797	7.06972e-46	0.0404811	0.000890027	0.197564	6.62247	11.5488	4.62038
	Leg	0.551027	7.77238e-06	7.7721e-05	4.30858e-38	0.00251374	2.09648e-06	0.0447222	9.0309	15.8899	6.29086
	QC	2.02138e-13	8.34481e-05	0.000834168	3.37361e-32	0.022937	3.41439e-05	0.0370423	8.06738	15.9605	7.30392
	TC	2.87994e-10	0.0258696	0.230567	2.761e-25	0.642119	0.0216133	0.0836988	2.28827	7.9827	5.56704
	Spleen	1.86563e-36	0.680218	0.999989	6.84678e-16	0.989784	0.698078	0.718831	-6.72388	-47.0626	-43.2465
	Liver	1.50925e-06	0.567129	0.999769	5.46956e-25	0.556438	0.696034	0.996987	-14.0298	-12.9771	1.22455
	Kidney	5.71281e-45	0.0435653	0.359449	1.04984e-28	0.399429	0.486234	0.0338771	877.173	-915.309	-183.435
	Lung	0.000438112	0.0933562	0.62471	1.53302e-06	0.183718	0.988743	0.154378	16.8838	-1.61917	-15.8302
	Heart	0.189617	0.570348	0.999786	6.14698e-21	0.696558	0.56185	0.9258	4.63275	6.88583	2.15333
Phenotypic values were analyzed with a mixed model (Model-1) including sex and genotype as fixed effects and litter as random effect. Model-2 additionally includes live weight (LW) as fixed effect. Statistical significance of the effect of each variable in the model (Effect of variable), the effects in possible contrasts of genotype computed with the Tukey honest signifcant difference test (p-val…
